# Supplementary material for: Overexpression of Peroxidase Gene GsPRX9 Confers Salt Tolerance in Soybean
Source: Int J Mol Sci. 2019 Jul 31;20(15):3745. doi: 10.3390/ijms20153745 (PMC6695911; doi:10.3390/ijms20153745)
Supplement: Supplementary file 1 [file ijms-20-03745-s001.zip]

Archive with 7 entries (6 files):
- supplementaty/
- supplementaty/ijms-548391supplmentary.docx
- supplementaty/Table S1.docx
- supplementaty/Table S2.xlsx
- supplementaty/Table S3.xlsx
- supplementaty/Table S4.xlsx
- supplementaty/Table S5.xls
