# Supplementary material for: Overexpression of Peroxidase Gene GsPRX9 Confers Salt Tolerance in Soybean
Source: Int J Mol Sci. 2019 Jul 31;20(15):3745. doi: 10.3390/ijms20153745 (PMC6695911; doi:10.3390/ijms20153745)
Supplement: Supplementary file 1 [file ijms-20-03745-s001.zip › supplementaty/Table S2.xlsx]

## Sheet: Sheet1
Table S2. The information of 159 genes encoding the proteins of peroxidases superfamily.
GeneID	NCBI Accession	Gene Function Annotation	Species	Subgroup
A2YCW1_ORYSI/47-300	CAH69321.1	class III peroxidase 79 precursor	Oryza sativa Indica Group	Class III
Q7XSU8_ORYSJ/56-288	CAH69303.1	class III peroxidase 61	Oryza sativa Japonica Group	Class III
B8ARU3_ORYSI/50-290	CAH69301.1	class III peroxidase 59 precursor	Oryza sativa Japonica Group	Class III
Q6PQF2_EUPCH/48-291	AAS97959.2	peroxidase precursor	Euphorbia characias	Class III
A2WZD6_ORYSI/57-301	CAH69262.1	class III peroxidase 20 precursor	Oryza sativa Japonica Group	Class III
Q5W5I2_PICAB/49-295	CAD92858.1	peroxidase	Picea abies	Class III
Q42854_HORVU/60-300	CAA80667.1	peroxidase BP 2B	Hordeum vulgare subsp. vulgare	Class III
Q9XFI8_SOYBN/51-288	AAD37376.1	peroxidase	Glycine max	Class III
Q4A3Y8_SENSQ/44-286	CAH17983.1	stigma specific peroxidase precursor	Senecio squalidus	Class III
PER67_ARATH/37-280	NP_200647.1	Peroxidase superfamily protein	Arabidopsis thaliana	Class III
Q5I3F2_TRIMO/43-285	AAW52720.1	peroxidase 6	Triticum monococcum	Class III
A5C5U0_VITVI/1-253	AAW52720.1	peroxidase 6	Triticum monococcum	Class III
Q9FPP5_GOSHI/22-261	AAG47783.1	peroxidase isozyme	Gossypium hirsutum	Class III
PER1_ZINVI/48-285	Q4W1I9.1	Basic peroxidase	Precursor	Class III
PER5_ARATH/42-285	NP_172907.1	Peroxidase superfamily protein	Arabidopsis thaliana	Class III
PERX_SOLTU/85-320	AAA33837.1	anionic peroxidase	Solanum tuberosum	Class III
Q5JBR4_IPOBA/77-310	AAP42505.1	anionic peroxidase swpa6	Ipomoea batatas	Class III
Q682W9_ARATH/46-298	BAD43011.1	peroxidase ATP23a	Arabidopsis thaliana	Class III
B8B2I9_ORYSI/76-330	XP_015648952.1	PREDICTED: peroxidase 40	Oryza sativa Japonica Group	Class III
A2WN49_ORYSI/59-308	XP_015633099.1	peroxidase 9	Oryza sativa Japonica Group	Class III
Q5W5I3_PICAB/55-304	CAD92857.1	peroxidase	Picea abies	Class III
A2XTH3_ORYSI/56-307	XP_015634001.1	peroxidase 72	Oryza sativa Japonica Group	Class III
PER20_ARATH/46-299	NP_181081.1	Peroxidase superfamily protein	Arabidopsis thaliana	Class III
I1QD71_ORYGL/40-284	XP_015645431.1	cationic peroxidase 1	Oryza sativa Japonica Group	Class III
A3A4X6_ORYSJ/53-303	EAZ22365.1	peroxidase P7	Oryza sativa Japonica Group	Class III
I1NYV0_ORYGL/48-289	XP_015626942.1	peroxidase P7	Oryza sativa Japonica Group	Class III
A2YDJ5_ORYSI/53-298	EAZ01156.1	hypothetical protein OsI_23185	Oryza sativa Indica Group	Class III
A2Q692_MEDTR/72-322	XP_003595237.1	peroxidase N	Medicago truncatula	Class III
A2XEA5_ORYSI/51-299	XP_015629785.1	peroxidase A2	Oryza sativa Japonica Group	Class III
Q8S5Y4_ORYSJ/44-296	XP_015629786.1	peroxidase A2	Oryza sativa Japonica Group	Class III
Q43100_POPTR/42-293	XP_002299144.3	peroxidase A2	Populus trichocarpa	Class III
>PER38_ARATH/40-291	NP_192618.1	Peroxidase superfamily protein	Arabidopsis thaliana	Class III
Q18PQ7_PEA/45-294	BAD97439.1	peroxidase	Pisum sativum	Class III
PER58_ARATH/41-293	BAC42706.1	putative peroxidase	Arabidopsis thaliana	Class III
Q42964_TOBAC/40-286	BAA01992.1	peroxidase	Nicotiana tabacum	Class III
Q19MQ5_CUCPE/34-278	CAA76680.1	class III peroxidase precursor	Cucurbita pepo	Class III
A0A0D2S6N2_GOSRA/41-286	NP_001313940.1	peroxidase 53-like precursor	Gossypium hirsutum	Class III
PER17_ARATH/39-285	NP_179828.1	Peroxidase superfamily protein	Arabidopsis thaliana	Class III
PER55_ARATH/48-294	NP_001332223.1	Peroxidase superfamily protein	Arabidopsis thaliana	Class III
A2XM89_ORYSI/42-273	AAL34125.1	putative peroxidase	Oryza sativa Japonica Group	Class III
A2YGK4_ORYSI/51-299	XP_015640929.1	peroxidase 16	Oryza sativa Japonica Group	Class III
Q8H225_SETFA/40-272	AAN16920.1	seed peroxidase 2	Setaria faberi	Class III
Q5Z8H9_ORYSJ/28-264	BAD53897.1	putative peroxidase	Oryza sativa Japonica Group	Class III
PER19_ARATH/58-309	AAL86286.1	putative peroxidase	Arabidopsis thaliana	Class III
A3AUM5_ORYSJ/50-276	EAZ31014.1	peroxidase 31	Oryza sativa Japonica Group	Class III
A5BQ28_VITVI/38-287	XP_002280359.1	peroxidase 65	Vitis vinifera	Class III
M4FGE7_BRARP/42-287	XP_013591751.1	peroxidase 41-like	Brassica oleracea var. oleracea	Class III
A2Q4C1_MEDTR/38-275	XP_003624734.1	peroxidase 44	Medicago truncatula	Class III
PER44_ARATH/38-273	NP_567738.1	Peroxidase superfamily protein	Arabidopsis thaliana	Class III
PER57_ARATH/40-277	NP_197284.1	Peroxidase superfamily protein	Arabidopsis thaliana	Class III
A2WN24_ORYSI/42-286	CAH69294.1	class III peroxidase 52 precursor	Oryza sativa Japonica Group	Class III
A2XCM0_ORYSI/43-279	XP_015629321.1	peroxidase 44	Oryza sativa Japonica Group	Class III
PER18_ARATH/47-293	NP_180053.1	Peroxidase superfamily protein	Arabidopsis thaliana	Class III
A2ZAC8_ORYSI/61-305	XP_015613757.1	peroxidase 57	Oryza sativa Japonica Group	Class III
PER60_ARATH/44-289	CAA67335.1	peroxidase	Arabidopsis thaliana	Class III
A5BTV8_VITVI/77-327	XP_002272039.2	probable peroxidase 61	Vitis vinifera	Class III
Q5U1S9_ORYSJ/45-290	XP_015624317.1	peroxidase 1	Oryza sativa Japonica Group	Class III
Q5U1S5_ORYSJ/80-326	XP_015621792.1	putative Peroxidase 48	Oryza sativa Japonica Group	Class III
A3FPF7_NELNU/48-292	NP_001289781.1	peroxidase 42-like	Nelumbo nucifera	Class III
PER21_ARATH/46-291	NP_001118461.1	Peroxidase superfamily protein	Arabidopsis thaliana	Class III
A0A0E0PJ99_ORYRU/26-271	XP_015638545.1	peroxidase 29	Oryza sativa Japonica Group	Class III
PER29_ARATH/54-303	BAA94985.1	peroxidase-like protein	Arabidopsis thaliana	Class III
Q8H958_MARPO/49-293	BAB97197.2	peroxidase 1	Marchantia polymorpha	Class III
Q5QEB4_URTDI/46-290	AAV74521.1	Udp1 peroxidase	Urtica dioica	Class III
Q4A3Y8_SENSQ/44-286	CAH17983.1	stigma specific peroxidase precursor	Senecio squalidus	Class III
A5ADN7_VITVI/166-406	XP_002282106.2	peroxidase 25-like	Vitis vinifera	Class III
PER2_ARAHY/48-290	P22196.1	cationic peroxidase 2	Arachis duranensis	Class III
Q2R8Z9_ORYSJ/35-281	ABA92027.1	Peroxidase 43 precursor	Oryza sativa Japonica Group	Class III
PER7_ARATH/67-306	NP_174372.1	Peroxidase superfamily protein	Arabidopsis thaliana	Class III
A5AE47_VITVI/21-272	CAN60117.1	peroxidase 7	Vitis vinifera	Class III
A2YZV2_ORYSI/47-293	XP_015611417.1	peroxidase 57	Oryza sativa Japonica Group	Class III
Q7XT82_ORYSJ/180-476	CAE01626.3	peroxidase 18	Oryza sativa Japonica Group	Class III
PER47_ARATH/53-289	AAL40837.1	class III peroxidase ATP32	Arabidopsis thaliana	Class III
B8BA60_ORYSI/43-280	CAH69359.1	class III peroxidase 117 precursor	Oryza sativa Japonica Group	Class III
PER64_ARATH/39-284	NP_199033.1	Peroxidase superfamily protein	Arabidopsis thaliana	Class III
Q5U1S9_ORYSJ/45-290	XP_015624317.1	peroxidase 1	Oryza sativa Japonica Group	Class III
Q6RFL1_MAIZE/40-299	PWZ17332.1	Peroxidase 5	Zea mays	Class III
PER5_VITVI/44-292	XP_003634164.3	peroxidase 5-like	Vitis vinifera	Class III
Q5U1M3_ORYSJ/43-296	XP_015637978.1	peroxidase 5	Oryza sativa Japonica Group	Class III
Q6AVZ3_ORYSJ/57-307	XP_015637818.1	peroxidase 5	Oryza sativa Japonica Group	Class III
A2Y049_ORYSI/51-296	XP_015638126.1	peroxidase 5	Oryza sativa Japonica Group	Class III
Q5U1P5_ORYSJ/57-303	XP_015628924.1	peroxidase 2	Oryza sativa Japonica Group	Class III
A2Y045_ORYSI/42-308	EAY96455.1	hypothetical protein	Oryza sativa Indica Group	Class III
Q6AVZ8_ORYSJ/42-302	XP_015640294.1	peroxidase 2	Oryza sativa Japonica Group	Class III
A2WNS0_ORYSI/48-308	EAY73616.1	hypothetical protein	Oryza sativa Indica Group	Class III
B9FGW7_ORYSJ/46-310	XP_015637877.1	peroxidase 2	Oryza sativa Japonica Group	Class III
Q8W2X3_ORYSJ/45-283	XP_015613092.1	peroxidase 5	Oryza sativa Japonica Group	Class III
Q9LGT9_ORYSJ/38-257	BAA96644.1	peroxidase	Oryza sativa Japonica Group	Class III
Q40486_TOBAC/47-294	NP_001312424.1	peroxidase 24-like precursor	Nicotiana tabacum	Class III
Q67Z30_ARATH/62-313	NP_181437.1	Peroxidase superfamily protein	Arabidopsis thaliana	Class III
A2WNB5_ORYSI/47-289	XP_015622358.1	peroxidase 24	Oryza sativa Japonica Group	Class III
Q8L4E6_ORYSJ/45-289	BAC10368.1	putative peroxidase 1 precursor	Oryza sativa Japonica Group	Class III
A2Y668_ORYSI/53-310	XP_015639144.1	peroxidase 1-like	peroxidase 1-like	Class III
A2XXV5_ORYSI/43-289	XP_015635958.1	peroxidase 1-like isoform X1	Oryza sativa Japonica Group	Class III
I1Q7D6_ORYGL/56-304	XP_015645517.1	peroxidase 1-like	peroxidase 1-like	Class III
Q8L4Z9_ORYSJ/62-309	XP_015645804.1	peroxidase 1-like	Oryza sativa Japonica Group	Class III
Q8GVP1_ORYSJ/42-299	XP_015646259.1	peroxidase 1-like	Oryza sativa Japonica Group	Class III
A2YHB9_ORYSI/46-289	XP_015645086.1	peroxidase 1-like	Oryza sativa Japonica Group	Class III
Q43158_SPIPO/41-292	CAA80502.1	peroxidase	Spirodela polyrhiza	Class III
9ZNZ6_SOYBN/67-314	AAD11481.1	peroxidase precursor	Glycine max	Class III
A2XIK7_ORYSI/55-312	XP_015628538.1	peroxidase 27	Oryza sativa Japonica Group	Class III
Q9ZTW8_SOYBN/43-266	AAC67489.1	peroxidase	Glycine max	Class III
Q9UVY8_PLEOS/47-283	CAB51617.1	manganese peroxidase 2	Pleurotus sp. 'Florida'	Class II
Q12170_PHACH/44-285	AAA33745.1	manganese peroxidase isozyme 2 precursor	Phanerochaete chrysosporium	Class II
LIG_PHLRA/44-280	P20010.1	Lignin peroxidase-like protein	Phlebia radiata	Class II
PER_ARTRA/49-285	CAA50060.1	class II peroxidase	Trametes coccinea BRFM310	Class II
Q5XXE2_PHACH/47-278	AAU82084.1	manganese peroxidase	Phanerochaete chrysosporium	Class II
Q0U8Y8_PHANO/35-235	XP_001802014.1	Lignin peroxidase-like protein	Parastagonospora nodorum SN15	Class II
APX1_HYDVD/36-287	Q539E5.1	Putative ascorbate peroxidase	Precursor	Class I
A4ZYP9_PENAM/19-227	ABP65326.1	asorbate peroxidase	Cenchrus americanus	Class I
Q8LP26_EUGGR/393-620	BAC05484.2	ascorbate peroxidase	Euglena gracilis	Class I
A5JW31_GALSU/83-294	XP_005705669.1	L-ascorbate peroxidase	Galdieria sulphuraria	Class I
A4RRF3_OSTLU/4-256	XP_001415890.1	L-ascorbate peroxidase	Ostreococcus lucimarinus	Class I
Q5ENU9_HETTR/39-308	AAW79294.1	chloroplast ascorbate peroxidase	Heterocapsa triquetra	Class I
APX7_ORYSJ/95-327	XP_015635863.1	probable L-ascorbate peroxidase 7	Oryza sativa Japonica Group	Class I
Q2V8E8_9CHLO/10-255	ABB88581.1	ascorbate peroxidase	Ulva fasciata	Class I
Q5ENU8_ISOGA/15-243	AAW79295.1	ascorbate peroxidase	Isochrysis galbana	Class I
Q2HDY7_CHAGB/87-319	XP_001220788.1	ascorbate peroxidase	Chaetomium globosum CBS 148.51	Class I
A5JW30_GALSU/90-322	XP_005704736.1	cytochrome c peroxidase	Galdieria sulphuraria	Class I
CCPR_CANGA/86-318	SLM10152.1	Cytochrome c peroxidase	[Candida] glabrata	Class I
A5DXH7_LODEL/120-347	XP_001527235.1	cytochrome c peroxidase, mitochondrial precursor	Lodderomyces elongisporus NRRL YB-4239	Class I
CCPR_DEBHA/92-321	XP_461132.1	Cytochrome c peroxidase	Debaryomyces hansenii CBS767	Class I
A5DM07_PICGU/229-458	EDK40210.2	Cytochrome c peroxidase,hypothetical protein PGUG_04308	Meyerozyma guilliermondii ATCC 6260	Class I
CCPR3_YARLI/43-277	XP_503271.1	Cytochrome c peroxidase	Yarrowia lipolytica CLIB122	Class I
Q4Q3K2_LEIMA/44-272	XP_001686096.1	ascorbate peroxidase	Leishmania major strain Friedlin	Class I
Q42909_MESCR/13-219	AAA86262.1	ascorbate peroxidase	Mesembryanthemum crystallinum	Class I
Q9S5Q6_GEOSE/69-395	BAA36981.1	catalase peroxidase	Geobacillus stearothermophilus	Class I
KATG1_MYCVP/81-408	WP_036372617.1	Catalase-peroxidase 1	Mycolicibacterium austroafricanum	Class I
KATG2_SHEFN/95-421	WP_011638565.1	Catalase-peroxidase 2	Shewanella frigidimarina	Class I
A0A0G2PAI1_FRATU/71-399	WP_003019377.1	catalase/peroxidase HPI	Francisella tularensis	Class I
B9LP48_HALLT/45-373	WP_015910276.1	catalase/peroxidase HPI	Halorubrum lacusprofundi	Class I
A3IP51_9CYAN/69-418	WP_008275172.1	catalase/peroxidase HPI	Cyanothece sp. CCY0110	Class I
KATG_PSELT/54-378	WP_012003252.1	catalase/peroxidase HPI	Pseudothermotoga lettingae	Class I
KATG_DINSH/67-398	WP_012187194.1	catalase/peroxidase HPI	Dinoroseobacter shibae	Class I
KATG_RHOCA/64-392	P37743.1	Catalase-peroxidase	Rhodobacter capsulatus	Class I
A8BT29_9DINO/49-325	AHI54360.1	putative catalase peroxidase	Symbiodinium microadriaticum	Class I
KATG_ARCB4/400-708	WP_012013181.1	catalase/peroxidase HPI	Arcobacter butzleri	Class I
KATG_BLUGH/400-703	AAL56991.1	catalase/peroxidase	Blumeria graminis	Class I
Q05R68_9SYNE/408-717	EAU73412.1	catalase/peroxidase HPI	Synechococcus sp. RS9916	Class I
KATG3_MYCS2/406-718	CKI01306.1	catalase/peroxidase	Mycobacterium smegmatis	Class I
Q50484_MYCTX/405-714	CKP41456.1	catalase-peroxidase-peroxynitritase	Mycobacterium tuberculosis	Class I
KATG_HALSA/385-694	WP_010904144.1	catalase/peroxidase HPI	Halobacterium salinarum	Class I
KATG_ARCFU/383-700	AIG99240.1	catalase/peroxidase HPI	Archaeoglobus fulgidus DSM 8774	Class I
Q0FXM4_9RHIZ/425-736	WP_040489124.1	catalase/peroxidase HPI	Fulvimarina pelagi	Class I
A4C5D4_9GAMM/404-711	WP_009837064.1	catalase/peroxidase HPI	Pseudoalteromonas tunicata	Class I
KATG2_MYCS2/414-722	WP_011729086.1	Catalase-peroxidase 2	Mycobacterium smegmatis	Class I
KATG_JANSC/403-708	WP_011454708.1	catalase/peroxidase HPI	Jannaschia sp. CCS1	Class I
A3JTQ9_9RHOB/405-706	EBA02909.1	Fungal/archaeal/bacterial haem catalase/peroxidase	Rhodobacterales bacterium HTCC2150	Class I
KATG_ERYLH/407-709	WP_041686001.1	catalase/peroxidase HPI	Erythrobacter litoralis	Class I
KATG1_LEGPH/400-695	WP_010948093.1	catalase/peroxidase HPI	Legionella pneumophila	Class I
Q0FAJ6_9RHOB/397-684	WP_008033594.1	catalase/peroxidase HPI	Rhodobacterales bacterium HTCC2255	Class I
A0A0B6KKK7_FRATL/404-714	WP_003033416.1	catalase/peroxidase HPI	Francisella tularensis	Class I
KATG_YERPE/399-709	ACY63579.1	catalase-peroxidase	Yersinia pestis D182038	Class I
Q26C31_FLABB/440-746	EAS18934.1	peroxidase/catalase	Flavobacteria bacterium BBFL7	Class I
A6DDL6_9PROT/71-368	EDM23406.1	catalase	Caminibacter mediatlanticus TB-2	Class I
A0A0D3FZS7_9ORYZ/102-302	CAE01822.2	ascorbate peroxidase	Oryza sativa Japonica Group	Class I
Q0TWP9_PHANO/64-289	XP_001806099.1	ascorbate peroxidase	Parastagonospora nodorum SN15	Class I
APX6_ARATH/101-304	NP_194958.2	ascorbate peroxidase 6	Arabidopsis thaliana	Class I
A4S0W6_OSTLU/10-228	XP_001419049.1	ascorbate peroxidase	Ostreococcus lucimarinus CCE9901	Class I
