# Supplementary material for: Overexpression of Peroxidase Gene GsPRX9 Confers Salt Tolerance in Soybean
Source: Int J Mol Sci. 2019 Jul 31;20(15):3745. doi: 10.3390/ijms20153745 (PMC6695911; doi:10.3390/ijms20153745)
Supplement: Supplementary file 1 [file ijms-20-03745-s001.zip › supplementaty/Table S3.xlsx]

## Sheet: Sheet1
Table S3. The annotation of genes encoding GsPRX9 and its predicted interacting proteins.
Gene ID	Gene Name	Gene annatation	GO annatation
Glyma.14g070800	GsPRX9	Peroxidase family protein, peroxidase 9	GO:0055114: oxidation-reduction process, GO:0006979:response to oxidative stress, GO:0006979:response to oxidative stress, GO:0006979:response to oxidative stress, GO:0004601: peroxidase activity.
Glyma.14g221200	GsCAD9-14g	cinnamyl alcohol dehydrogenase 9	GO:0055114: oxidation-reduction process, GO:0016491:oxidoreductase activity, GO:0008270: zinc ion binding.
Glyma.16g131200	GsFAH	Ferulate-5-hydroxylase (CYP84A, F5H)	GO:0055114: oxidation-reduction process, GO:0016705: oxidoreductase activity, GO:0005506: iron ion binding, GO:0009055: electron carrier activity.
Glyma.17g260100	GsCAD9-17g	cinnamyl alcohol dehydrogenase 9	GO:0055114: oxidation-reduction process, GO:0016491: oxidoreductase activity, GO:0008270: zinc ion binding.
Glyma.18g177000	GsCAD	Cinnamyl-alcohol dehydrogenase	GO:0055114: oxidation-reduction process, GO:0016491: oxidoreductase activity, GO:0008270: zinc ion binding, GO:0009058: biosynthetic process.
Glyma.20g128600	GsCAD4	Cinnamyl alcohol dehydrogenase 4	GO:0055114: oxidation-reduction process, GO:0016491: oxidoreductase activity.
Glyma.19g182300	GsPAL-19g	Phenylalanine ammonia-lyase	GO:0006979: response to oxidative stress.
Glyma.20g180800	GsPAL-20g	Phenylalanine ammonia-lyase	GO:0006979: response to oxidative stress.
Glyma.14g111800	GsASP5	Aspartate aminotransferase, chloroplastic (ASP5)	GO:0009058:biosynthetic process, GO:0030170: pyridoxal phosphate binding.
Glyma.16g155800	GshisC2	Histidinol-phosphate transaminase / Imidazolylacetolphosphate aminotransferase	GO:0009058: biosynthetic process, GO:0016846: carbon-sulfur lyase activity, GO:0030170: pyridoxal phosphate binding
Glyma.17g226000	Unannotated	Unannotated	-
