# Supplementary material for: Overexpression of Peroxidase Gene GsPRX9 Confers Salt Tolerance in Soybean
Source: Int J Mol Sci. 2019 Jul 31;20(15):3745. doi: 10.3390/ijms20153745 (PMC6695911; doi:10.3390/ijms20153745)
Supplement: Supplementary file 1 [file ijms-20-03745-s001.zip › supplementaty/Table S4.xlsx]

## Sheet: Sheet1
Table S4. Primers used for qRT-PCR, gene cloning and vector construction.
Primer sets	Forward primer sequences (5'-3')	Reverse primer sequences (5'-3')		Purpose	Efficiency		Fragment size (bp)
GsPRX9	AGCAATGGTAGCTTTTTGCCT	TTCCCCATGATGATGACCACC		qRT-PCR expression analysis	1		88
GmUKN1	TGGTGCTGCCGCTATTTACTG	GGTGGAAGGAACTGCTAACAATC		qRT-PCR expression analysis	0.99		74
GsCAD9-14g	TACTGTGAAAAGTTGCAATTTGTCT	TGCATCCATTGCTAGGTTTTC		qRT-PCR expression analysis	0.95		135
GsFAH	ACTGGGTCTTTACACGCTGG	CACGCGCTTAAATGGGACTG		qRT-PCR expression analysis	0.96		163
GsCAD9-17g	GCAGAACGGTGTGAACGATG	TGAACCCCTTCACATTGGTCC		qRT-PCR expression analysis	1.06		167
GsCAD	GCATCCCAGGAAGGCCTATG	TCCCGCAGCTACTTTGTCTC		qRT-PCR expression analysis	0.94		268
GsPAL-19g	AGTACTAAGGGAAGTGATCCGT	GCTCGCCTTCACTCCTTCTC		qRT-PCR expression analysis	1.06		222
GsCAD4	TGTTGGTCACCCTCTTGAGC	TCCCGTGATTGACCTCCTCC		qRT-PCR expression analysis	1.14		133
GsPAL-20g	GGCTTCCGTGGTCCTTTTTG	AACTTCCGTGCTGCCTTACA		qRT-PCR expression analysis	1.06		207
cGsPRX9	GAACATACAATCACCAAAATCAACA	GAAGCAACACAATGCAAACCC		gene cloning
pYES2:GsPRX9	aatattaagcttggtaccAAAACAATGTCTCATTTCATCAAACTTACTCT	gcggccgttactagtggatccTTAATTAACACGGCGACAATTTTT		Vector construction
pBinGFP4:GsPRX9	atttacgaacgatagggtaccATGCATTTCATCAAACTTACTCTTCTAGC	gcccttgctcaccatggatccATTAACACGGCGACAATTTTTCC		Vector construction
