# Supplementary material for: Overexpression of Peroxidase Gene GsPRX9 Confers Salt Tolerance in Soybean
Source: Int J Mol Sci. 2019 Jul 31;20(15):3745. doi: 10.3390/ijms20153745 (PMC6695911; doi:10.3390/ijms20153745)
Supplement: Supplementary file 1 [file ijms-20-03745-s001.zip › supplementaty/Table S5.xls]

## Sheet: Table S11
Table S5. The Ct values of the reference gene GmUKN1 for qRT-PCR across all samples in this study.
Samples	Ct	Mean Ct
1-UKN1:LY01-10_Control	20.64	20.64
	20.17
	20.44
2-UKN1:LY01-10_Control	19.93	19.93
	19.92
	20.18
3-UKN1:LY01-10_Control	20.48	20.48
	20.46
	20.45
4-UKN1:LY01-10_Salt (180mM NaCl)	19.37	19.37
	18.9
	18.79
5-UKN1:LY01-10_Salt (180mM NaCl)	20.97	20.97
	21.19
	21
6-UKN1:LY01-10_Salt (180mM NaCl)	21.08	21.08
	20.96
	20.98
7-UKN1:LY16-08_Control	19.9	19.9
	19.43
	19.63
8-UKN1:LY16-08_Control	21.27	21.27
	21.42
	21.32
9-UKN1:LY16-08_Control	19.26	19.26
	19.15
	19.71
10-UKN1:LY16-08_Salt (180mM NaCl)	19.44	19.44
	19.3
	19.08
11-UKN1:LY16-08_Salt (180mM NaCl)	21.15	21.15
	20.7
	20.16
12-UKN1:LY16-08_Salt (180mM NaCl)	21.28	21.28
	20.72
	20.52
13-UKN1:LY01-06_Control	21.56	21.56
	20.78
	20.78
14-UKN1:LY01-06_Control	19.5	19.5
	19.23
	18.59
15-UKN1:LY01-06_Control	20.87	20.87
	20.7
	20.74
16-UKN1:LY01-06_Salt (180mM NaCl)	19.27	19.27
	19.43
	19.17
17-UKN1:LY01-06_Salt (180mM NaCl)	19.82	19.82
	18.92
	19.2
18-UKN1:LY01-06_Salt (180mM NaCl)	20.87	20.87
	20.7
	20.74
19-UKN1:Tianlong1_Control	19.57	19.57
	19.6
	19.61
20-UKN1:Tianlong1_Control	20.32	20.32
	20.26
	20.57
21-UKN1:Tianlong1_Control	20.83	20.83
	20.74
	20.25
22-UKN1:Tianlong1_Salt (180mM NaCl)	20.76	20.76
	20.85
	20.59
23-UKN1:Tianlong1_Salt (180mM NaCl)	19.31	19.31
	19.74
	19.85
24-UKN1:Tianlong1_Salt (180mM NaCl)	20.64	20.64
	20.6
	20.76
25-UKN1: LY01-10_EV_Control	19.97	19.97
	19.86
	19.91
26-UKN1: LY01-10_EV_Control	19.97	19.97
	19.86
	19.91
27-UKN1: LY01-10_EV_Control	20.42	20.42
	20.34
	20.57
28-UKN1: LY01-10_EV_Salt (150mM NaCl)	21.16	21.16
	21.55
	21.24
29-UKN1: LY01-10_EV_Salt (150mM NaCl)	21.16	21.16
	21.59
	21.13
30-UKN1: LY01-10_EV_Salt (150mM NaCl)	21.25	21.25
	21.22
	21.33
31-UKN1:LY01-10_35S:GsPRX9_Control	20.45	20.45
	20.64
	20.34
32-UKN1:LY01-10_35S:GsPRX9_Control	20.84	20.84
	20.54
	20.33
33-UKN1:LY01-10_35S:GsPRX9_Control	20.44	20.44
	20.27
	20.22
34-UKN1:LY01-10_35S:GsPRX9_Salt (150mM NaCl)	21.21	21.21
	21.12
	21.42
35-UKN1:LY01-10_35S:GsPRX9_Salt (150mM NaCl)	21.13	21.13
	21.22
	21.15
36-UKN1: LY01-10_35S:GsPRX9_Salt (150mM NaCl)	21.48	21.48
	21.44
	21.02
